# Supplementary material for: Double-stranded RNA antiviral signature in early multiple sclerosis
Source: Front Microbiol. 2025 Nov 28;16:1706133. doi: 10.3389/fmicb.2025.1706133 (PMC12698519; doi:10.3389/fmicb.2025.1706133)
Supplement: Supplementary file 1 [file Table_1.xlsx]

## Sheet: All data
ID	EBV clinical interpretation	type	MS_Type	dsRNA ng/ml	anti-dsRNA IgM	anti-dsRNA IgA	anti-dsRNA IgG	Age range (years old)	Current Episode (1st Episode=1, Relapse=2, Progressive=3, None-Asymptomatic=0)	EDSS Score	Optic Neuritis (0=No, 1=Yes)	Brainstem (0=No, 1=Yes)	Pyramidal (0=No, 1=Yes)	Cerebellar (0=No, 1=Yes)	Sensory (0=No, 1=Yes)	Bladder_Bowel (0=No, 1=Yes)	Cortical Dysfunction (0=No, 1=Yes)	Brain Lesions (0=No, 1=Yes)	Infratentorial Lesions (0=No, 1=Yes)	Spine Lesions (0=No, 1=Yes)	ON Lesions (0=No, 1=Yes)	Brain Enhancement (0=No, 1=Yes)	Spine Enhancement (0=No, 1=Yes)	Any Enhancement during the last 30 days (0=No, 1=Yes)	Peripheral Blood RBCs (10^6/μL)	HgB (g/dL)	Peripheral Blood WBCs (10^3/μL)	Peripheral Blood Neutrophils (10^9/L)	Peripheral Blood Lymphocytes (10^9/L)	Peripheral Blood Monocytes	ESR (mm/1h)	CSF WBCs	CSF RBCs	CSF Protein (mg/dl)	CSF Glucose (mg/dl)	CSF IgG Index	OCBs (1=NEGATIVE, 2=Type2 POS)	Currently on Clinical Relapse? (0=No, 1=Yes)	Currently on Radiological Relapse? (0=No, 1=Yes)	VCA.IgG	VCA.IgG.PI	VCA.IgM	VCA.IgM.PI	VCA.IgA	VCA.IgA.PI	EA.IgG	EA.IgG.PI	EBNA1.IgG	EBNA1.IgG.PI
pt. 1	Seropositive	blood	RRMS	27.5824	0.8007	1.2155	0.9693	45-50	1	3.5	0	0	1	1	1	0	0	1	1	1	0	1		1	4,14	12,8	4.9	2.6	1.9	200	60	1	0	21	64	0,46	1	1	1	1	9.57737	0	0.556204	0	0.604649	0	0.780131	1	3.95535
pt. 2	Suspect reactivation	blood	RRMS	36.9766	0.4221	0.8568	0.6217	50-55	3	4.5	0	1	1	1	1	1	0	1	1	1	0	1	0	1	4,28	12,8	6	4	1.4	400	88	2	0	16	61	2,93	2	0	1	1	7.16883	0	0.038773	0	0.0433736	1	1.92616	1	3.90437
pt. 3	Seropositive	blood	PPMS	59.7393	1.0938	1.9299	0.7478	50-55	3	5	0	1	1	1	1	1	0	1	1	1	0	0	0	0	4,06	12,1	7	4.6	1.8	400	52	7	2	13	62	1,82	2	0	0	1	8.89571	0	0.378809	0	0.701724	0	0.28996	1	4.01863
pt. 4	Seropositive	blood	RRMS	49.111	0.513	0.4929	0.4707	20-25	1	4	1	0	0	0	0	0	0	1	0	0	1	1	0	1	4,52	13,8	5.9	2.9	2.4	400	7	0	0	52	70	0,63	2	1	1	1	4.24903	0	0.0960747	0	0.12599	0	0.117365	1	3.77077
pt. 5	Seropositive	blood	RRMS	45.8132	1.0797	0.9051	1.0675	20-25	0	0	0	0	0	0	0	0	0	1	1	0	0	1	0	1	4,29	13,3	8.1	5.6	2.1	300	3	0	0	14	67	0,69	2	0	1	1	9.19109	0	0.157837	0	0.886062	0	0.459104	1	4.01688
pt. 6	Suspect reactivation	blood	CIS	51.8872	0.17	1.1234	0.5597	50-55	1	3	1	0	0	0	0	0	0								5,02	14,7	4.6	2.7	1.5	300	7	10	8160	47	57	0,65	1	1		1	8.82754	0	0.00995059	0	0.237522	1	1.19436	1	2.50681
pt. 7	Seropositive	blood	RRMS	43.8383	0.1993	0.2111	0.9345	35-40	1	2	0	1	1	0	0	0	0	1	1	0	0	1	0	1	5,38	16,9	8.9	5.7	2.4	600	5	2	0	47	61	0,41	1	1	1	1	8.91843	0	0.0432336	0	0.127023	0	0.376258	1	3.9325
pt. 8	Suspect reactivation	blood	PPMS	45.388	0.4867	1.4269	1.8662	40-45	3	3	0	1	1	1	1	0	0	1	1	1	0	0	0	0	4,14	13,3	4.6	2.7	1.4	400	6	0	0	12	62	0,66	1	0	0	1	9.47512	0	0.34381	1	1.16541	0	0.276153	1	4.05731
pt. 9	Seropositive	blood	RRMS	42.8599	0.3892	0.1978	0.47	20-25	1	2	0	0	1	1	0	0	0	1	1	0	0	1	0	1	4,34	12,0	4.3	2.2	1.7	300	17	0	2	24	59	0,85	2	1	1	1	8.82754	0	0.1098	0	0.0397592	0	0.165692	1	3.7444
pt. 10	Seropositive	blood	RRMS	50.1283	0.4583	0.3237	0.3407	30-35	1	2	0	0	1	0	0	0	0	1	1	1	0	0	0	0	5,53	11,3	3.9	2.1	1.5	200	11	8	8	31	52	0,94	2	1	0	1	7.33924	0	0.116319	0	0.0542171	0	0.265797	1	2.62987
pt. 11	Seropositive	blood	RRMS	52.4778	0.5183	0.4523	0.2804	30-35	1	2.5	0	0	1	1	1	0	0	1	1	1	0	0	1	0	4,49	14,5	5.5	3	1.9	400	12	1	0	43	56	0,54	1	1	1	1	9.28198	0	0.45361	0	0.241137	0	0.186403	1	3.68111
pt. 12	Seropositive	blood	RRMS	49.9826	1.1584	0.6277	0.3635	20-25	1	3	0	1	1	0	1	0	0	1		1	0	1	1	1	3,86	12,2	6.2	4.5	1.3	400	6	10	0	50	57	1,19	2	1	1	1	9.83867	0	0.0929865	0	0.501379	0	0.265797	1	4.0327
pt. 13	Suspect reactivation	blood	RRMS	53.6656	0.2969	0.3369	0.2636	50-55	1	1	0	0	0	0	1	0	0	1	1	1	0	0	0	0	3,68	12,5	6.1	3.9	1.7	300	28	1	0	44	62	0,63	2	1		1	9.48648	0	0.156121	1	1.40035	0	0.276153	1	4.08192
pt. 14	Seropositive	blood	RRMS	39.4133	0.9551	0.7657	0.6374	15-20	1	2	0	0	1	1	1	0	0	1	0	1	0	0	0	0	4,12	11,1	5.2	3.5	1.3	300	140	8	407	23	46	1,06	2	1		1	10.0432	0	0.182885	0	0.681586	0	0.711093	1	4.10653
pt. 15	Suspect reactivation	blood	RRMS	42.026	0.4144	0.2105	0.5153	45-50	1	1.5	0	0	1	0	1	0	0	1	1	1	0	1	0	0	3,66	11,3	4.5	2.3	1.6	400	13	2	0	46	61	1,04	2	1	0	1	6.70302	0	0.264892	0	0.161618	1	2.59929	1	3.71275
pt. 16	Seropositive	blood	RRMS	61.7637	0.4147	0.3248	0.4012	30-35	2	2	0	1	0	0	0	0	0	1	1	0	0	1	0	1	5,25	14,3	5.1	3.3	1.2	400	6	6	0	45	66	0,82	2	1	1	1	8.77073	0	0.0617623	0	0.669193	0	0.514334	1	3.88503
pt. 17	Seropositive	blood	RRMS	27.4557	0.6797	0.5345	0.1911	20-25	1	1.5	0	1	1	0	1	0	0	1	0	0	0	1	0	1	4,29	13,5	4.9	2.1	2.2	300	9	2	0	54	58	0,54	2	1	1	1	8.1686	0	0.123868	0	0.130121	0	0.455652	1	3.02364
pt. 18	Seropositive	blood	RRMS	36.4401	0.3059	0.6407	1.1144	20-25	1	4	1	0	0	0	0	0	0	1	0	1	1	1	0	1	5.25	14.7	8	5.6	1.6	700	8	5	0	16	57	0.65	2	1	1	1	9.5092	0	0.0789185	0	0.0593806	0	0.448748	1	3.64947
pt. 19	Suspect reactivation	blood	RRMS	44.8227	0.4771	1.2762	0.5791	30-35	1	2	0	1	0	0	1	0	0	1	1	0	0	1	0	1	4.78	13.6	5.6	3.4	1.6	500	17	0	0	20	64	0.93	2	1	1	1	9.33879	0	0.178081	1	2.17281	1	1.184	1	3.69342
pt. 20	Suspect reactivation	blood	PPMS	64.4499	0.2289	0.4408	0.6216	50-55	3	3	0	0	1	1	1	1	0	1	0	1	0	0	1	1	4.36	13.5	10.9	9.8	0.8	200	18	0	0	32	67	0.91	2	0	1	1	8.77073	0	0.134848	1	1.42204	0	0.372806	1	3.28733
pt. 21	Suspect reactivation	blood	RRMS	69.1382	0.5874	0.3039	0.1571	30-35	2	2	0	0	0	0	1	1	0	1	0	0	0	0	0	0	4.8	13.9	10.2	6.8	2.5	400	111	7	0	24	51	0.66	2	1	0	1	6.14633	0	0.499588	1	1.35904	0	0.117365	1	4.03446
pt. 22	Atypical reactivation	blood	RRMS	65.8903	1.1468	0.8504	1.9835	30-35	1	1.5	0	0	1	0	1	0	0	1	1	1	0	1	1	1	4.45	12.8	8.3	5.8	1.8	500		13	0	35	73	1.29	2	1	1	1	6.85072	0	0.481746	0	0.217901	1	1.2634	1	3.64595
pt. 23	Suspect reactivation	blood	CIS	55.4638	0.2452	0.3456	0.7942	35-40	2	3.5	0	0	1	1	1	1	0	0	0	1	0	0	1	1	4.46	14	7.5	3.6	3.2	500		0	0	67	60	0.53	1	1	1	1	8.96387	0	0.728109	1	1.5692	1	1.23923	1	3.23811
pt. 24	Seropositive	blood	CIS	55.4638	0.9338	0.9106	0.5884	20-25	1	4	1	0	0	0	0	0	0	0	0		1	0		0	4.71	13.4	10.6	6.5	3.2	600	28	5	25	28	65	0.44	1	1	1	1	5.65781	0	0.114603	0	0.0748712	0	0.400421	1	3.92371
pt. 25	Suspect reactivation	blood	RRMS	41.6106	0.3536	0.2668	0.3769	40-45	1	2	0	0	1	1	1	0	0	1	1	1	0	0	1	1	4.28	13.1	7	4.4	2	300	12	6	0	24	53	0.7	2	1	1	1	6.99841	0	0.214109	0	0.0645441	1	1.86403	1	3.77252
pt. 26	Seropositive	blood	RRMS	36.3062	0.178	0.3983	0.2387	40-45	1	4	1	0	1	0	0	0	0	1	1	1		1	0	1	5.01	14.9	5.9	3.8	1.4	500	6	3	0	28	60	1.22	2	1	1	1	2.22677	0	0.0586742	0	0.0981071	0	0.493623	1	3.88679
pt. 27	Atypical reactivation	blood	RRMS	55.1627	1.1775	0.5598	0.5432	30-35	0	1	0	0	1	0	0	0	0	1	0	1	0	0	0	0	5.45	10.5	6.9	4.1	2.2	600	7	1	0	46	58	0.5	1	0	0	1	9.88412	0	0.258133	0	0.282961	0	0.856073	1	3.81999
pt. 28	Seropositive	blood	PPMS	44.119	0.3735	0.222	0.2094	50-55	3	3.5	0	1	1	1	0	1	0	1	1	1	0	0	0	0	4.41	14.6	9.1	5.5	2.6	700	6	1	0	24	59	1.56	2	0	0	1	9.69098	0	0.261084	0	0.479692	0	0.956178	1	3.90964
pt. 29	Seropositive	blood	RRMS	24.5689	0.1702	0.4875	0.4557	65-70	0	1.5	0	0	1	1	0	0	0	1	1	1	0	0	0	0	4.89	14.9	8.6	4.5	3	700	7	1	5	46	61	0.35	1	0	0	1	8.11179	0	0.264035	0	0.778144	0	0.811198	1	3.96941
pt. 30	Seropositive	blood	RRMS	62.9771	0.9197	0.3007	0.3248	65-70	0	1.5	0	0	1	1	0	0	0	1	1	1	0	0	0	0	4.89	14.9	8.6	4.5	3	700	7	1	5	46	61	0.35	1	0	0	1	8.11179	0	0.264035	0	0.778144	0	0.811198	1	3.96941
pt. 31	Suspect reactivation	blood	CIS	61.7637	0.2644	0.1447	0.14	20-25	2	2	0	0	0	0	1	0	0	0	0	1	0	0			5.03	13.9	7	4.5	2	300	16	6	10	56	55	0.52	1	1	1	1	9.89548	0	0.269937	1	2.35509	0	0.314123	1	3.83229
pt. 32	Atypical reactivation	blood	RRMS	81.9367	1.5695	0.5541	0.2428	20-25	1	1	0	0	1	0	0	0	0	1	1	0	0	1	0	1	3.99	13.4	7.4	4.8	2	600	6	0	0	18	59	0.48	1	1	1	1	10.3499	1	1.15152	0	0.46007	0	0.462555	1	3.47192
pt. 33	Seropositive	blood	CIS	37.7848	0.3513	0.3818	0.9351	30-35	1	2.5	0	0	1	0	1	0	0	0	0	1	0	0	0	0	4.24	12	5.7	3	1.9	300	26	12	4160	25	50	0.84	2	1	0	1	7.74824	0	0.333516	0	0.129088	0	0.610987	1	3.57915
pt. 34	Seropositive	blood	RRMS	60.6705	0.5064	0.1614	0.1105	15-20	2	2	0	0	1	0	1	0	0	1	1	1	0	1	1	1	4.13	12.6	5.9	3	2.4	400	8	2	0	24	56	0.68	2	1	1	1	3.52193	0	0.153376	0	0.171429	0	0.500526	1	4.05555
pt. 35	Suspect reactivation	blood	RRMS	61.2943	0.3086	0.1712	0.2059	35-40	0	0	0	0	0	0	0	0	0	1	1	1	0	1	0	1	3.94	13	6.1	3.5	2.2	300	50	5	5	35	59	0.81	2	0	1	1	9.08884	0	0.213423	0	0.427024	1	1.41528	1	3.99402
pt. 36	Seropositive	blood	RRMS	42.5815	0.3848	0.3605	0.2807	20-25	1	2	0	0	1	0	1	0	0	1	0	1	0	0	0	0	4.27	12.2	6.4	3.9	1.9	500	7	0	0	23	61	2.01	2	1	0	1	7.93002	0	0.0542136	0	0.0888127	0	0.0862977	1	3.94304
pt. 37	Suspect reactivation	blood	RRMS	43.2785	0.5131	0.7326	0.5833	50-55	2	3.5	0	0	1	1	1	1	0	1	1	1	0	1	1	1	5.62	10.9	14	9.9	3.1	900	5	30	0	57	66	1.33	2	1	1	1	2.01091	0	0.134848	0	0.156455	1	1.10806	1	4.05555
pt. 38	Seropositive	blood	CIS	53.5166	0.4593	0.29	1.3111	25-30	1	0	0	0	0	0	0	0	0	0	0	0	0	0	0	0	4,20	12,9	8,20	8,2	1,4	300	23	0	0	25	74	0,51	1			1	2.03363	0	0.377436	0	0.569537	0	0.590276	1	1.96713
pt. 39	Suspect reactivation	blood	RRMS	42.5815	0.632	2.412	2.0412	30-35	1	0	0	0	0	0	0	0	0	1	1	1	0	0	0	0																1	11.1258	0	0.409347	1	1.20362	0	0.531	1	4.88033
pt. 40	Seropositive	blood	RRMS	47.6689	0.8046	0.5792	0.6423	30-35	1																															1	9.86024	0	0.545224	0	0.469365	0	0.38	1	4.94131
pt. 41	Atypical reactivation	blood	CIS	43.7786	0.857	1.273	1.102	30-35	1	1.5	0	0	1	1	0	0	0	1	1	1	0	0	1	0																1	11.1772	0	0.279646	1	3.79003	1	0.6979	1	4.52746
pt. 42	Suspect reactivation	blood	CIS	43.9786	0.7205	0.5458	1.1064	30-35																																1	11.3768	0	0.890749	1	2.22806	0	0.1754	1	4.74769
pt. 43	Atypical reactivation	blood	CIS	48.2442	0.7399	0.7868	0.5768	35-40	1	1.5	0	0	1	1	0	0	0	1	0	1	0	0	0	0																1	10.6559	0	0.484148	1	4.67661	0	0.2547	1	4.36433
pt. 44	Seropositive	blood	RRMS	38.7327	0.9543	0.7106	0.5041	20-25																																1	11.355	0	0.439198	0	0.276765	0	0.1182	1	4.93102
pt. 45	Suspect reactivation	blood	RRMS	40.7831	0.6059	0.5236	0.6644	45-50	1	2	1	0	0	0	0	0	0	1	0	0	1	0	0	0																1	11.2172	0	0.253568	1	3.13529	0	0.0705	1	4.42376
pt. 46	Suspect reactivation	blood	CIS	41.6106	0.9341	0.9099	0.6241	40-45																																1	11.5035	0	0.0957315	1	2.79037	0	0.2187	1	3.92407
pt. 47	Primoinfection	blood	CIS	43.4183	2.1424	0.8683	1.5608	25-30																																0	-0.0221009	0	0.276558	0	0.0681586	0	0.1889	0	0.0827307
pt. 48	Atypical reactivation	blood	RRMS	44.8227	1.1618	1.9351	2.4247	35-40	1	1	0	0	1	0	0	0	0	1	1	1	0	1	0	0								12	15	69	64	0.58	2	1	1	1	10.0244	1	1.08805	1	3.35578	0	0.2155	1	4.79838
pt. 49	Atypical reactivation	blood	CIS	59.2758	1.5347	0.8096	0.9716	20-25	1	3.5	1	0	1	0	0	0	0															0	38	30	57	0.63	2			1	5.5314	1	0.965207	1	3.28917	0	0.4908	1	4.92616
pt. 50	Suspect reactivation	blood	CIS	54.7121	0.4489	0.7585	0.8261	25-30	1	1	0	0	1	0	0	0	0	1	0	1	0	1	0	0												0.57	2			1	11.1853	0	0.164013	1	2.16145	0	0.0778	1	5.16057
pt. 51	Suspect reactivation	blood	RRMS	38.1904	0.9384	1.4725	0.2871	30-35	2	0	0	0	0	0	0	0	0	1	0	1	0	0	0	0												0.49	2			1	8.50202	0	0	1	1.37815	0	0.2866	1	4.91548
pt. 52	Atypical reactivation	blood	RRMS	47.6689	0.8053	0.1952	0.2029	30-35	1	3	0	0	2	0	2	1	0	1	0	1	0	0	0	0												0.48	1			1	10.7462	0	0	0	0.0500862	0	0.2359	1	5.04929
pt. 53	Suspect reactivation	blood	PPMS	17.1539	0.4426	0.8601	0.7552	65-70	1	3.5	0	1	1	1	1	0	1																			0.48	1			1	8.64991	0	0	0	0.626852	1	0.6828	1	4.3991
pt. 54	Suspect reactivation	blood	RRMS	7.59894	0.5726	1.4085	0.8645	45-50	1	0	0	0	0	0	0	0	0																			0.47	1			1	8.07313	0	0	1	2.72596	1	2.68236	1	3.88989
pt. 55	Seropositive	blood	RRMS	25.4539	0.2226	0.5306	0.7476	65-70	2	3	0	1	1	1	0	1	0																			0.46	1			1	7.44558	0	0	0	0.337453	0	0.453441	1	4.73497
pt. 56	Suspect reactivation	blood	CIS	31.3994	1.5374	1.4011	0.6307	45-50	1	1	1	0	0	0	0	0	0																			0.69	1			1	9.52063	0	0.099849	1	2.13946	0	0.401634	1	4.48305
pt. 57	Suspect reactivation	blood	RRMS	45.4014	0.8627	1.0833	2.0935	30-35	1	2	0	0	1	1	1	0	0																							1	9.34183	0	0.182199	1	5.43611	0	0.371604	1	5.55992
pt. 58	Suspect reactivation	blood		47.5732	2.1334	1.9162	1.1626																																	1	8.37636	1	2.28109	1	5.29805	1	1.80604	1	5.50148
pt. 59	Atypical reactivation	blood	RRMS	60.1451	2.1366	0.8055	1.1782	20-25	1	3	0	0	1	1	1	0	0																			0.99	2			1	4.69899	0	0.377436	1	7.55375	0	0.69263	1	4.34892
pt. 60	Atypical reactivation	blood	RRMS	82.1991	1.1688	0.7639	0.8262	30-35	1	1	0	0	0	0	1	0	0																			0.52	2			1	6.29666	0	0.405572	0	0.129413	1	2.05453	1	5.59329
pt. 61	Suspect reactivation	blood	RRMS	45.6713	0.5445	1.9498	1.2186	35-40	2	1.5	0	1	0	1	0	0	0																			0.66	2			1	9.51955	0	0.129015	0	0.697854	1	1.47517	1	5.30733
pt. 62	Suspect reactivation	blood	RRMS	51.5157	0.6961	0.9736	0.2458	20-25	2	2	0	0	1	0	1	0	0																			0.61	1			1	7.17882	0	0.280332	1	1.85693	1	1.12359	1	5.39354
pt. 63	Seropositive	blood	PPMS	54.1987	0.373	0.8431	2.2857	65-70	1	2	0	1	1	0	0	0	0																			0.49	1			1	7.39408	0	0.071907	0	0.0654591	0	0.744963	1	3.80611
pt. 64	Atypical reactivation	blood	RRMS	65.6302	0.9965	0.8809	1.0313	35-40	1	1	1	0	0	0	0	0	0																			0.75	2			1	10.0016	0	0.328782	1	3.835	0	0.802917	1	5.25583
pt. 65	Suspect reactivation	blood	PPMS	62.9771	0.6011	0.7641	1.178	60-65	1	3	0	1	1	0	0	0	0																			0.87	2			1	9.73696	0	0.0407021	1	5.59976	0	0.770955	1	4.20941
pt. 66	Seropositive	blood	PPMS	49.4978	0.8016	0.7582	1.7315	50-55	1	2	0	1	0	0	0	0	0																			0.61	2			1	9.30608	0	0.234715	0	0.163648	0	0.345788	1	5.47057
pt. 67	Seropositive	blood	RRMS	51.166	0.9346	0.8896	0.2381	15-20	2	1	0	0	0	0	1	0	0																			0.59	2			1	6.36031	0	0.853839	0	0.50411	0	0.290645	1	4.90986
pt. 68	Suspect reactivation	blood		82.6232	0.6697	0.4307	1.0413																																	1	8.09995	1	3.33576	0	0.909279	0	0.506652	1	5.22358
pt. 69	Suspect reactivation	blood		85.1917	1.1259	0.3977	0.6846																																	1	3.66915	0	0.156929	1	3.60401	0	0.418669	1	5.12886
pt. 70	Seropositive	blood		80.6232	1.6335	0.4678	0.8132																																	1	7.67979	0	0.0669323	0	0.287418	0	0.457831	1	4.8962
pt. 1	Seropositive	csf	RRMS					45-50	1	3.5	0	0	1	1	1	0	0
pt. 2	Suspect reactivation	csf	RRMS					50-55	3	4.5	0	1	1	1	1	1	0
pt. 3	Seropositive	csf	PPMS					50-55	3	5	0	1	1	1	1	1	0
pt. 4	Seropositive	csf	RRMS					20-25	1	4	1	0	0	0	0	0	0
pt. 5	Seropositive	csf	RRMS					20-25	0	0	0	0	0	0	0	0	0
pt. 6	Suspect reactivation	csf	CIS					50-55	1	3	1	0	0	0	0	0	0
pt. 7	Seropositive	csf	RRMS					35-40	1	2	0	1	1	0	0	0	0
pt. 8	Suspect reactivation	csf	PPMS					40-45	3	3	0	1	1	1	1	0	0
pt. 9	Seropositive	csf	RRMS					20-25	1	2	0	0	1	1	0	0	0
pt. 10	Seropositive	csf	RRMS					30-35	1	2	0	0	1	0	0	0	0
pt. 11	Seropositive	csf	RRMS					30-35	1	2.5	0	0	1	1	1	0	0
pt. 12	Seropositive	csf	RRMS					20-25	1	3	0	1	1	0	1	0	0
pt. 13	Suspect reactivation	csf	RRMS					50-55	1	1	0	0	0	0	1	0	0
pt. 14	Seropositive	csf	RRMS					15-20	1	2	0	0	1	1	1	0	0
pt. 15	Suspect reactivation	csf	RRMS					45-50	1	1.5	0	0	1	0	1	0	0
pt. 16	Seropositive	csf	RRMS					30-35	2	2	0	1	0	0	0	0	0
pt. 17	Seropositive	csf	RRMS					20-25	1	1.5	0	1	1	0	1	0	0
pt. 18	Seropositive	csf	RRMS					20-25	1	4	1	0	0	0	0	0	0
pt. 19	Suspect reactivation	csf	RRMS					30-35	1	2	0	1	0	0	1	0	0
pt. 20	Suspect reactivation	csf	PPMS					50-55	3	3	0	0	1	1	1	1	0
pt. 21	Suspect reactivation	csf	RRMS					30-35	2	2	0	0	0	0	1	1	0
pt. 22	Atypical reactivation	csf	RRMS					30-35	1	1.5	0	0	1	0	1	0	0
pt. 23	Suspect reactivation	csf	CIS					35-40	2	3.5	0	0	1	1	1	1	0
pt. 24	Seropositive	csf	CIS					20-25	1	4	1	0	0	0	0	0	0
pt. 25	Suspect reactivation	csf	RRMS					40-45	1	2	0	0	1	1	1	0	0
pt. 26	Seropositive	csf	RRMS					40-45	1	4	1	0	1	0	0	0	0
pt. 27	Atypical reactivation	csf	RRMS					30-35	0	1	0	0	1	0	0	0	0
pt. 28	Seropositive	csf	PPMS					50-55	3	3.5	0	1	1	1	0	1	0
pt. 29	Seropositive	csf	RRMS					65-70	0	1.5	0	0	1	1	0	0	0
pt. 30	Seropositive	csf	RRMS					65-70	0	1.5	0	0	1	1	0	0	0
pt. 31	Suspect reactivation	csf	CIS					20-25	2	2	0	0	0	0	1	0	0
pt. 32	Atypical reactivation	csf	RRMS					20-25	1	1	0	0	1	0	0	0	0
pt. 33	Seropositive	csf	CIS					30-35	1	2.5	0	0	1	0	1	0	0
pt. 34	Seropositive	csf	RRMS					15-20	2	2	0	0	1	0	1	0	0
pt. 35	Suspect reactivation	csf	RRMS					35-40	0	0	0	0	0	0	0	0	0
pt. 36	Seropositive	csf	RRMS					20-25	1	2	0	0	1	0	1	0	0
pt. 37	Suspect reactivation	csf	RRMS					50-55	2	3.5	0	0	1	1	1	1	0
pt. 38	Seropositive	csf	CIS					25-30	1	0	0	0	0	0	0	0	0
pt. 39	Suspect reactivation	csf	RRMS					30-35	1	0	0	0	0	0	0	0	0																									0	0	0	0	0	0.003	0	0.29616
pt. 40	Seropositive	csf	RRMS	1.73529	0.0342	0.0401	0.0322	30-35	1																																	0	0	0	0	0	-0.0023	0	0.127786
pt. 41	Atypical reactivation	csf	CIS					30-35	1	1.5	0	0	1	1	0	0	0																									0	0	0	0	0	0.0033	0	0.242172
pt. 42	Suspect reactivation	csf	CIS	1.68389	0.0356	0.0375	0.0286	30-35																																		0	0	0	0	0	-0.0024	0	0.533088
pt. 43	Atypical reactivation	csf	CIS	1.47843	0.033	0.0421	0.0288	35-40	1	1.5	0	0	1	1	0	0	0																									0	0	0	0	0	-0.0004	0	0.168569
pt. 44	Seropositive	csf	RRMS	2.09559	0.0336	0.0403	0.0259	20-25																																		0	0	0	0	0	-0.0034	0	0.442007
pt. 45	Suspect reactivation	csf	RRMS	1.68389	0.0341	0.0404	0.0389	45-50	1	2	1	0	0	0	0	0	0																									0	0	0	0	0	-0.0013	0	0.222946
pt. 46	Suspect reactivation	csf	CIS					40-45
pt. 47	Primoinfection	csf	CIS					25-30
pt. 48	Atypical reactivation	csf	RRMS	5.63816	0.0518	0.0489	0.0867	35-40	1	1	0	0	1	0	0	0	0																									0	0	0	0	0	0.0015	1	1.09201
pt. 49	Atypical reactivation	csf	CIS	1.94108	0.0329	0.0397	0.0273	20-25	1	3.5	1	0	1	0	0	0	0																									0	0	0	0	0	0.013	0	0.79973
pt. 50	Suspect reactivation	csf	CIS	1.73529	0.0362	0.0394	0.0276	25-30	1	1	0	0	1	0	0	0	0																									0	0	0	0	0	-0.005	0	0.783028
pt. 51	Suspect reactivation	csf	RRMS	1.99257	0.0363	0.0452	0.0253	30-35	2	0	0	0	0	0	0	0	0																									0	0	0	0	0	0.0006	0	0.497355
pt. 52	Atypical reactivation	csf	RRMS	1.68389	0.0342	0.0369	0.0247	30-35	1	3	0	0	2	0	2	1	0																									0	0	0	0	0	0.0016	0	0.215177
pt. 53	Suspect reactivation	csf	PPMS	2.71512	0.0343	0.0686	0.0504	65-70	1	3.5	0	1	1	1	1	0	1																													0	0.0177	0	0.350537
pt. 54	Suspect reactivation	csf	RRMS	1.22198	0.0348	0.0469	0.037	45-50	1	0	0	0	0	0	0	0	0																													0	0.0821	0	0.239647
pt. 55	Seropositive	csf	RRMS	1.32451	0.0385	0.0464	0.0408	65-70	2	3	0	1	1	1	0	1	0
pt. 56	Suspect reactivation	csf	CIS	1.3758	0.035	0.0452	0.0271	45-50	1	1	1	0	0	0	0	0	0
pt. 57	Suspect reactivation	csf	RRMS	2.40506	0.0424	0.0413	0.0353	30-35	1	2	0	0	1	1	1	0	0
pt. 58	Suspect reactivation	csf
pt. 59	Atypical reactivation	csf	RRMS					20-25	1	3	0	0	1	1	1	0	0
pt. 60	Atypical reactivation	csf	RRMS	1.88961	0.0369	0.0403	0.0272	30-35	1	1	0	0	0	0	1	0	0
pt. 61	Suspect reactivation	csf	RRMS	1.94108	0.0382	0.0416	0.0302	35-40	2	1.5	0	1	0	1	0	0	0
pt. 62	Suspect reactivation	csf	RRMS	1.52977	0.0286	0.041	0.029	20-25	2	2	0	0	1	0	1	0	0
pt. 63	Seropositive	csf	PPMS	1.32451	0.031	0.0374	0.058	65-70	1	2	0	1	1	0	0	0	0
pt. 64	Atypical reactivation	csf	RRMS	1.42711	0.0339	0.0438	0.027	35-40	1	1	1	0	0	0	0	0	0
pt. 65	Suspect reactivation	csf	PPMS	1.6325	0.034	0.0409	0.0314	60-65	1	3	0	1	1	0	0	0	0
pt. 66	Seropositive	csf	PPMS	1.94108	0.0353	0.0408	0.0295	50-55	1	2	0	1	0	0	0	0	0
pt. 67	Seropositive	csf	RRMS	1.52977	0.0334	0.0391	0.0263	15-20	2	1	0	0	0	0	1	0	0
pt. 68	Suspect reactivation			1.47843	0.0327	0.0425	0.0246
pt. 69	Suspect reactivation
pt. 70	Seropositive			1.42711	0.0311	0.0394	0.0276
Healthy Controls
HC1		blood		22.9129	0.334	0.5155	0.4791	65-70									0	0	0	0	0	0	0	4.75	14.1	9	4.9	3.2	500		0	0	37	58	0.43	1	0	0	1	9.9182	0	-0.0501992			1	2.96174	1	3.9448	252.136
HC2		blood		35.2774	0.7588	0.3301	0.1678	15-20									0	0	0	0	0	0	0	5.2	16.1	5.8	3.5	1.8	400	7	0	5	22	59	0.46	1	0	0	0	0					0	0.14498	0	0.808649	5.38428
HC3		blood		27.3713	0.2719	1.9217	0.6778	60-65									0	0	0	0	0	0	0	4.21	12.8	5.1	3	1.7	400	54	0	2	27	62	0.45	1	0	0	1	8.19132					1	1.50158	1	2.37672	36.8453
HC4		blood		44.5945	0.4062	1.3411	0.6374	20-25									0	0	0	0	0	0	0	4.35	13.4	5.9	2.5	2.7	400	42	0	2	33	58	0.48	1	0	0	1	8.35037					1	2.06769	1	3.66705	179.344
HC5		blood		47.6415	0.7321	0.9831	0.4964	30-35									1	1	0	0	0	0	0	4.26	12.4	5	2.7	1.8	300		0	0	37	57	0.46	1	0	0	1	4.1127					1	1.41183	1	3.42094	132.615
HC6		blood		38.1517	0.6566	0.2737	0.3218	60-65																															1	8.98659					1	2.29897	1	3.62486	170.3
HC7		blood		46.9594	1.4125	0.6293	0.397	30-35																															1	6.8711	0	0.255066			0	0.0613	1	4.22956	210.252
HC8		blood		22.503	0.7572	0.6226	0.2518	30-35																															1	7.90757	0	0.0511037			1	1.6977	1	4.34627	235.851
HC9		blood		45.9416	1.8718	0.5187	0.4153	25-30																															0	1.51131	0	0	0	0.239071	0	0.3419	0	1.06268	9.30853
HC10		blood		54.2699	1.2435	0.4762	0.1868	25-30																															1	8.8189	0	0.201249			0	0.3252	1	3.85144	144.909
HC11		blood		45.1993	1.5142	0.7931	0.8998	20-25																															1	10.8246					0	0.3751	1	5.30253	604.566
HC12		blood		51.6558	1.0216	0.9981	0.476	30-35																																	0	0.0592441			0	0.3458	1	4.64806	317.436
HC13		blood		34.5825	1.0421	2.9862	1.4629	30-35																															1	10.7446					0	0.2859	1	3.91572	154.374
HC14		blood		41.8017	1.0659	2.2133	0.5006	25-30																															1	9.92102					0	0.1786	1	3.73589	129.329
HC15		blood		40.2926	0.6556	1.3635	0.443	20-25																															0	0.767356					0	0.0633	1	1.61927	16.1
HC16		blood		42.7273	1.8592	0.5069	0.4278	25-30																																	0	0.220243			1	1.3655	1	4.72361	341.941
HC17		blood		61.8532	1.4011	0.3627	0.2871	30-35																															1	10.1658					0	0.1484	1	4.35171	237.117
HC18		blood		50.608	1.6845	0.6161	0.8163	25-30																															1	10.3429					1	1.0727	1	4.48824	271.224
HC19		blood		54.1987	0.7657	1.3622	1.8754	25-30																															0	0.24181					0	0.55	0	0.326456	4.50962
HC20		blood		41.2752	0.8448	1.1151	0.3844	25-30																																					1	0.144	1	3.79532	137.12
HC21		blood		45.4014	1.8945	0.758	1.0015	20-25																															1	10.7401	0	0	0	0.297419	0	0.5261	1	4.79954	368.48
HC22		blood		61.9279	0.8349	2.974	1.4536	30-35																																	0	0.592441	0	0.050411	0	0.8268	1	5.24015	574.741
HC23		blood		54.9837	2.0377	0.6981	1.3507	25-30
HC24		blood		41.8676	1.0664	0.457	0.1709	35-40
HC25		blood		35.0876	0.891	1.2231	0.3845	30-35
HC26		blood		53.5592	1.5521	1.3385	1.8057	25-30
[truncated: 16 more columns]
